# Supplementary material for: Removal of Pb from Contaminated Kaolin by Pulsed Electrochemical Treatment Coupled with a Permeable Reactive Barrier: Tuning Removal Efficiency and Energy Consumption
Source: Toxics. 2023 Nov 27;11(12):961. doi: 10.3390/toxics11120961 (PMC10747039; doi:10.3390/toxics11120961)
Supplement: Supplementary file 1 [file toxics-11-00961-s001.zip]

Archive with 1 entries (1 files):
- toxics-2697233-supplementary.pdf
